# Supplementary material for: Interactive Influence of Item Competitive Strength and Inhibition Ability on Retrieval‐Induced Forgetting
Source: Psych J. 2025 Mar 10;14(3):385–94. doi: 10.1002/pchj.70007 (PMC12133235; doi:10.1002/pchj.70007)
Supplement: Supplementary file 3 — Data S3. [file PCHJ-14-385-s001.xlsx]

## Sheet: 学习材料
职业	运动	花卉	水果	疾病	地形	身体	犯罪
职业—老师	运动—跑步	花卉—迎春	水果—榴莲	疾病—过敏	地形—森林	身体—大腿	犯罪—纵火
职业—医生	运动—游泳	花卉—芙蓉	水果—柠檬	疾病—痤疮	地形—顶峰	身体—胳膊	犯罪—猥亵
职业—护士	运动—滑雪	花卉—水仙	水果—甘蔗	疾病—化脓	地形—土堆	身体—嘴巴	犯罪—虐待
职业—警察	运动—跨栏	花卉—腊梅	水果—红提	疾病—色盲	地形—裂缝	身体—心脏	犯罪—逃狱
职业—司机	运动—举重	花卉—芍药	水果—龙眼	疾病—痛经	地形—草坪	身体—前臂	犯罪—袭击
职业—作家	运动—攀岩	花卉—合欢	水果—桑葚	疾病—佝偻	地形—港口	身体—臀部	犯罪—侵占
职业—记者	运动—瑜伽	花卉—山茶	水果—蜜柚	疾病—谵妄	地形—岩石	身体—皮肤	犯罪—诽谤
职业—演员	运动—体操	花卉—绣球	水果—黄杏	疾病—脚气	地形—树丛	身体—牙齿	犯罪—偷渡
职业—销售	运动—速滑	花卉—洋槐	水果—甜柿	疾病—细菌	地形—池塘	身体—关节	犯罪—超速
职业—会计	运动—竞走	花卉—紫荆	水果—枇杷	疾病—便秘	地形—喷泉	身体—下颌	犯罪—侮辱
职业—导游	运动—打拳	花卉—鸢尾	水果—冬枣	疾病—流产	地形—码头	身体—卵巢	犯罪—调戏
职业—电工	运动—击剑	花卉—格桑	水果—台芒	疾病—散光	地形—弹坑	身体—膀胱	犯罪—说谎

## Sheet: 混淆材料
职业	运动	花卉	水果	疾病	地形	身体	犯罪
职业—空姐	运动—柔道	花卉—栀子	水果—蓝莓	疾病—麻疹	地形—溶洞	身体—膝盖	犯罪—贪污
职业—农民	运动—潜水	花卉—丁香	水果—脐橙	疾病—痢疾	地形—溪流	身体—手指	犯罪—勒索
职业—邮差	运动—射箭	花卉—牵牛	水果—荔枝	疾病—天花	地形—峻岭	身体—眼睛	犯罪—诱拐
职业—消防	运动—冲浪	花卉—蔷薇	水果—丑橘	疾病—甲亢	地形—斜坡	身体—脸颊	犯罪—绑架
职业—保姆	运动—溜冰	花卉—海棠	水果—金桔	疾病—伤寒	地形—低洼	身体—乳房	犯罪—涉黑
职业—客服	运动—踢毽	花卉—杜鹃	水果—菠萝	疾病—结核	地形—壕沟	身体—胸膛	犯罪—间谍
职业—翻译	运动—散打	花卉—剑兰	水果—芦柑	疾病—失明	地形—内陆	身体—腹腔	犯罪—剽窃
职业—商人	运动—摔跤	花卉—雪绒	水果—番茄	疾病—痴呆	地形—暗河	身体—肋骨	犯罪—贿赂
职业—门卫	运动—标枪	花卉—桔梗	水果—脆李	疾病—咳嗽	地形—瀑布	身体—睾丸	犯罪—伪造
职业—编辑	运动—赛艇	花卉—木棉	水果—青椰	疾病—气胸	地形—脊背	身体—角膜	犯罪—泄密
职业—军官	运动—相扑	花卉—丹桂	水果—莲雾	疾病—溃疡	地形—沿岸	身体—韧带	犯罪—倒卖
职业—鞋匠	运动—蹦床	花卉—夕颜	水果—沙棘	疾病—贫血	地形—重山	身体—血液	犯罪—挪用
